# Supplementary material for: Progressive Comparison of Density Assessment of Alveolar Bone Graft in Patients with Unilateral and Bilateral Cleft
Source: J Clin Med. 2021 Nov 1;10(21):5143. doi: 10.3390/jcm10215143 (PMC8585053; doi:10.3390/jcm10215143)
Supplement: Supplementary file 1 [file jcm-10-05143-s001.zip]

Archive with 1 entries (1 files):
- jcm-1422761-supplementary.pdf
